# Supplementary material for: Discovery of Highly Potent Fusion Inhibitors with Potential Pan-Coronavirus Activity That Effectively Inhibit Major COVID-19 Variants of Concern (VOCs) in Pseudovirus-Based Assays
Source: Viruses. 2021 Dec 31;14(1):69. doi: 10.3390/v14010069 (PMC8780828; doi:10.3390/v14010069)
Supplement: Supplementary file 1 [file viruses-14-00069-s001.zip]

Archive with 1 entries (1 files):
- viruses-1497562-supplementary.pdf
